# Supplementary material for: Correction: Within-Host Models of High and Low Pathogenic Influenza Virus Infections: The Role of Macrophages
Source: PLoS One. 2019 Apr 16;14(4):e0215700. doi: 10.1371/journal.pone.0215700 (PMC6467399; doi:10.1371/journal.pone.0215700)
Supplement: S1 File — (ZIP) [file pone.0215700.s001.zip]

Archive with 7 entries (6 files):
- S1 File. Raw Data/
- S1 File. Raw Data/AllDataforR.csv
- S1 File. Raw Data/best-fit-results.Rdata
- S1 File. Raw Data/H1N1-time-series.Rdata
- S1 File. Raw Data/H5N1-time-series.Rdata
- S1 File. Raw Data/sensitivity-results.Rdata
- S1 File. Raw Data/treatment-results.Rdata
