# Supplementary material for: Correction: Within-Host Models of High and Low Pathogenic Influenza Virus Infections: The Role of Macrophages
Source: PLoS One. 2019 Apr 16;14(4):e0215700. doi: 10.1371/journal.pone.0215700 (PMC6467399; doi:10.1371/journal.pone.0215700)
Supplement: S1 File — (ZIP) [file pone.0215700.s001.zip › S1 File. Raw Data/AllDataforR.csv]

Strain	StrainType	Path	DayPI	Type	Value	Comment
TX91	H1N1	LP	1	Virus	0.935018	real
TX91	H1N1	LP	3	Virus	4.64982	real
TX91	H1N1	LP	4	Virus	4.11913	real
TX91	H1N1	LP	5	Virus	4.85199	real
TX91	H1N1	LP	7	Virus	5.02888	real
TX91	H1N1	LP	14	Virus	0.5	added
TX91	H1N1	LP	1	MP	190477	real
TX91	H1N1	LP	2	MP	380953	real
TX91	H1N1	LP	3	MP	1.90E+06	real
TX91	H1N1	LP	5	MP	2.29E+06	real
TX91	H1N1	LP	7	MP	1.14E+06	real
TX91	H1N1	LP	9	MP	2.10E+06	real
1918	H1N1	HP	1	Virus	4.75899	real
1918	H1N1	HP	3	Virus	6.47122	real
1918	H1N1	HP	4	Virus	6.44604	real
1918	H1N1	HP	5	Virus	6.47122	real
1918	H1N1	HP	7	Virus	6.16906	real
1918	H1N1	HP	14	Virus	0.5	added
1918	H1N1	HP	1	MP	566039	real
1918	H1N1	HP	2	MP	1.13E+06	real
1918	H1N1	HP	3	MP	6.23E+06	real
1918	H1N1	HP	5	MP	1.25E+07	real
1918	H1N1	HP	7	MP	1.57E+07	real
1918	H1N1	HP	9	MP	1.09E+07	real
Thai83	H5N1	LP	1	Virus	0.960289	real
Thai83	H5N1	LP	3	Virus	4.22022	real
Thai83	H5N1	LP	4	Virus	5.18051	real
Thai83	H5N1	LP	5	Virus	5.48375	real
Thai83	H5N1	LP	7	Virus	5.68592	real
Thai83	H5N1	LP	14	Virus	0.5	added
Thai83	H5N1	LP	1	MP	413012	real
Thai83	H5N1	LP	2	MP	595683	real
Thai83	H5N1	LP	3	MP	2.85E+06	real
Thai83	H5N1	LP	5	MP	3.79E+06	real
Thai83	H5N1	LP	7	MP	8.31E+06	real
Thai83	H5N1	LP	9	MP	2.83E+06	real
Thai16	H5N1	HP	1	Virus	4.87726	real
Thai16	H5N1	HP	3	Virus	5.9639	real
Thai16	H5N1	HP	4	Virus	6.3935	real
Thai16	H5N1	HP	5	Virus	6.69675	real
Thai16	H5N1	HP	7	Virus	6.69675	real
Thai16	H5N1	HP	14	Virus	0.5	added
Thai16	H5N1	HP	1	MP	754718	real
Thai16	H5N1	HP	2	MP	1.13E+06	real
Thai16	H5N1	HP	3	MP	7.55E+06	real
Thai16	H5N1	HP	5	MP	8.68E+06	real
Thai16	H5N1	HP	7	MP	1.19E+07	real
Thai16	H5N1	HP	9	MP	1.23E+07	real
