# Supplementary material for: Correction: Within-Host Models of High and Low Pathogenic Influenza Virus Infections: The Role of Macrophages
Source: PLoS One. 2019 Apr 16;14(4):e0215700. doi: 10.1371/journal.pone.0215700 (PMC6467399; doi:10.1371/journal.pone.0215700)
Supplement: S2 File — (ZIP) [file pone.0215700.s002.zip]

Archive with 6 entries (5 files):
- S2 File. R code/
- S2 File. R code/figure-script.R
- S2 File. R code/fitting-script.R
- S2 File. R code/README.txt
- S2 File. R code/sensitivity-script.R
- S2 File. R code/treatment-script.R
