# Supplementary material for: Correction: Within-Host Models of High and Low Pathogenic Influenza Virus Infections: The Role of Macrophages
Source: PLoS One. 2019 Apr 16;14(4):e0215700. doi: 10.1371/journal.pone.0215700 (PMC6467399; doi:10.1371/journal.pone.0215700)
Supplement: S2 File — (ZIP) [file pone.0215700.s002.zip › S2 File. R code/figure-script.R]

###################################################
##a script that produces various figures using the results produced by the other scripts in this collection
#this is code accompanying the paper
#"Within-Host Models of High and Low Pathogenic Influenza Virus Infections: The Role of Macrophages"
#Pawelek et al 2016 PLoS One
#the code was written by Andreas Handel (http://handelgroup.uga.edu/), last changed 2/1/2016

###################################################
rm(list=ls()) #this clears the workspace to make sure no leftover variables are floating around. Not strictly needed
plotfigvec=c(1:5); #can be adjusted to only plot some of the figures

#various plotting settings
cexaxis=1;  cexlab=1.5; cexval=1.5; linewidth=2; ltyhp=2; mult.lab=1.0;

tiffres=600;

###################################################
#best fit plots for LP and HP H1N1 and H5N1
###################################################
if (1 %in% plotfigvec)
{ 
  load("H1N1-time-series.Rdata")
  lp.H1N1.ts=ode1;
  hp.H1N1.ts=ode2;
  
  load("H5N1-time-series.Rdata")
  lp.H5N1.ts=ode1;
  hp.H5N1.ts=ode2;

  graphics.off(); #close all graphics windows 
  ww=17.8/2.54; wh=1/1*ww; #size is 17.8cm, needs to be in inches
  windows(width=ww, height=wh)					#for windows: opens window of the specified dimensions
  
  par(mfrow=c(2,2)) #margin at bottom, left, top, right
  par(oma=c(0.2,0.2,0.0,0.0)) #outer margins 
  par(mar=c(0, 0, 0, 0)) #bottom, left, top, right margins

  tmaxplot=15;

  hpcol="red";
  
  #%%%%%%%%%%%%%%%%%%%%%%%%%%%%%%%
  #load data 
  dat=read.csv('allDataforR.csv')

  #1st panel - H1N1 virus
  par(mai=c(0.5, 0.5, 0.1, 0.1)) #bottom, left, top, right margins
  plot(lp.H1N1.ts[,1],lp.H1N1.ts[,4],type='l',xlim=c(0,tmaxplot),ylim=c(1e1,1e8),xlab='',ylab='',log="y",lty=1,lwd=linewidth,cex=cexval,cex.lab=cexlab,cex.axis=cexaxis)
  points(dat$DayPI[(dat$Type=="Virus" & dat$Path=="LP" & dat$StrainType=="H1N1")],10^dat$Value[(dat$Type=="Virus" & dat$Path=="LP" & dat$StrainType=="H1N1")] ,pch=15,col="black")
  lines(hp.H1N1.ts[,1],hp.H1N1.ts[,4],lwd=linewidth,lty=ltyhp,col=hpcol) 
  points(dat$DayPI[(dat$Type=="Virus" & dat$Path=="HP" & dat$StrainType=="H1N1")],10^dat$Value[(dat$Type=="Virus" & dat$Path=="HP" & dat$StrainType=="H1N1")] ,pch=19,col=hpcol)
  #text(ma2+0.004,0.015, labels=expression(paste(a[0])), lwd=linewidth,cex=cexval)
  #text(0.001,mx2+0.025, labels=expression(paste(P[0])), lwd=linewidth,cex=cexval)
  #axis(side=2,at=seq(0,0.3,by=0.1),labels=seq(0,0.3,by=0.1),cex.axis=cexaxis,lwd=linewidth2)
  #axis(side=1,at=seq(0,ha,by=0.01),labels=seq(0,ha,by=0.01),cex.axis=cexaxis,lwd=linewidth2)
  text(-1,8e7,"A) H1N1 virus",lwd=linewidth,cex=cexval,pos=4)
  legend('topright',c("LP H1N1","HP H1N1"),col=c("black",hpcol),lty=c(1,ltyhp),lwd=2,pch=c(15,19))
  #mtext("Days post infection",side=1,line=2.5) #x-axis - change line to move in/out
  mtext("Virus load",side=2,line=2) #y-axis
  
  #2nd panel - H1N1 MP
  par(mai=c(0.5, 0.5, 0.1, 0.1)) #bottom, left, top, right margins
  plot(lp.H1N1.ts[,1],lp.H1N1.ts[,6]+lp.H1N1.ts[,7],type='l',xlim=c(0,tmaxplot),ylim=c(1e4,1e8),xlab='',ylab='',log="y",lty=1,lwd=linewidth,cex=cexval,cex.lab=cexlab,cex.axis=cexaxis)
  points(dat$DayPI[(dat$Type=="MP" & dat$Path=="LP" & dat$StrainType=="H1N1")],dat$Value[(dat$Type=="MP" & dat$Path=="LP" & dat$StrainType=="H1N1")] ,pch=15,col="black")
  lines(hp.H1N1.ts[,1],hp.H1N1.ts[,6]+hp.H1N1.ts[,7],lwd=linewidth,lty=ltyhp,col=hpcol) 
  points(dat$DayPI[(dat$Type=="MP" & dat$Path=="HP" & dat$StrainType=="H1N1")],dat$Value[(dat$Type=="MP" & dat$Path=="HP" & dat$StrainType=="H1N1")] ,pch=19,col=hpcol)
  legend('topright',c("LP H1N1","HP H1N1"),col=c("black",hpcol),lty=c(1,ltyhp),lwd=2,pch=c(15,19))
  text(-1,9e7,"B) H1N1 MP",lwd=linewidth,cex=cexval,pos=4)
  #text(0.066,0.28,"Latent, L",lwd=linewidth,cex=cexval)
  #text(0.03,0.1,"Infectious, I",lwd=linewidth,cex=cexval)
  #axis(side=2,at=seq(0,0.6,by=0.2),labels=seq(0,0.6,by=0.2),cex.axis=cexaxis,lwd=linewidth2)
  #axis(side=1,at=seq(0,ha,by=0.01),labels=seq(0,ha,by=0.01),cex.axis=cexaxis,lwd=linewidth2)
  #mtext("Days post infection",side=1,line=2.5) #x-axis - change line to move in/out
  mtext("Macrophages",side=2,line=2) #y-axis
  #mtext(expression(paste('Fraction, ', alpha)),side=4,line=1.5,las=3) #y-axis
  #text(0.002,0.63,"B)",lwd=linewidth,cex=cexval)
  #par(new=T)
  #plot(avec,alpha1,type='l',xlab='',ylab='',ylim=c(0,1),xaxt='n',yaxt='n',lty=1, axes=F,lwd=linewidth,cex=cexval)
  #text(0.055,0.88,expression(paste('Fraction, ', alpha)),lwd=linewidth,cex=cexval)
  #axis(side=4,at=seq(0,1,by=0.5),label=seq(0,1,by=0.5),cex.axis=cexaxis,lwd=linewidth2,line=-0.9,tick=FALSE)
  
 #3rd panel - H5N1 virus
  par(mai=c(0.5, 0.5, 0.1, 0.1)) #bottom, left, top, right margins
  #plot(ode1[,1],ode1[,4],type='l',xlim=c(0,max(ode1[,1])),xlab='',ylab='', xaxt='n',yaxt='n',lty=1,lwd=linewidth,cex=cexval,cex.lab=cexlab,cex.axis=cexaxis)
  plot(lp.H5N1.ts[,1],lp.H5N1.ts[,4],type='l',xlim=c(0,tmaxplot),ylim=c(1e1,1e8),xlab='',ylab='',log="y",lty=1,lwd=linewidth,cex=cexval,cex.lab=cexlab,cex.axis=cexaxis)
  points(dat$DayPI[(dat$Type=="Virus" & dat$Path=="LP" & dat$StrainType=="H5N1")],10^dat$Value[(dat$Type=="Virus" & dat$Path=="LP" & dat$StrainType=="H5N1")] ,pch=15,col="black")
  lines(hp.H5N1.ts[,1],hp.H5N1.ts[,4],lwd=linewidth,lty=ltyhp,col=hpcol) 
  points(dat$DayPI[(dat$Type=="Virus" & dat$Path=="HP" & dat$StrainType=="H5N1")],10^dat$Value[(dat$Type=="Virus" & dat$Path=="HP" & dat$StrainType=="H5N1")] ,pch=19,col=hpcol)
  legend('topright',c("LP H5N1","HP H5N1"),col=c("black",hpcol),lty=c(1,ltyhp),lwd=2,pch=c(15,19))
  text(-1,8e7,"C) H5N1 virus",lwd=linewidth,cex=cexval,pos=4)
  #text(ma2+0.004,0.015, labels=expression(paste(a[0])), lwd=linewidth,cex=cexval)
  #text(0.001,mx2+0.025, labels=expression(paste(P[0])), lwd=linewidth,cex=cexval)
  #axis(side=2,at=seq(0,0.3,by=0.1),labels=seq(0,0.3,by=0.1),cex.axis=cexaxis,lwd=linewidth2)
  #axis(side=1,at=seq(0,ha,by=0.01),labels=seq(0,ha,by=0.01),cex.axis=cexaxis,lwd=linewidth2)
  #text(0.002,0.29,"A)",lwd=linewidth,cex=cexval)
  mtext("Days post infection",side=1,line=2) #x-axis - change line to move in/out
  mtext("Virus load",side=2,line=2) #y-axis
  
  #4th panel - H5N1 MP
  par(mai=c(0.5, 0.5, 0.1, 0.1)) #bottom, left, top, right margins
  plot(lp.H5N1.ts[,1],lp.H5N1.ts[,6]+lp.H5N1.ts[,7],type='l',xlim=c(0,tmaxplot),ylim=c(1e4,1e8),xlab='',ylab='',log="y",lty=1,lwd=linewidth,cex=cexval,cex.lab=cexlab,cex.axis=cexaxis)
  points(dat$DayPI[(dat$Type=="MP" & dat$Path=="LP" & dat$StrainType=="H5N1")],dat$Value[(dat$Type=="MP" & dat$Path=="LP" & dat$StrainType=="H5N1")] ,pch=15,col="black")
  lines(hp.H5N1.ts[,1],hp.H5N1.ts[,6]+hp.H5N1.ts[,7],lwd=linewidth,lty=ltyhp,col=hpcol) 
  points(dat$DayPI[(dat$Type=="MP" & dat$Path=="HP" & dat$StrainType=="H5N1")],dat$Value[(dat$Type=="MP" & dat$Path=="HP" & dat$StrainType=="H5N1")] ,pch=19,col=hpcol)
  legend('topright',c("LP H5N1","HP H5N1"),col=c("black",hpcol),lty=c(1,ltyhp),lwd=2,pch=c(15,19))
  text(-1,9e7,"D) H5N1 MP",lwd=linewidth,cex=cexval,pos=4)
  #text(0.066,0.28,"Latent, L",lwd=linewidth,cex=cexval)
  #text(0.03,0.1,"Infectious, I",lwd=linewidth,cex=cexval)
  #axis(side=2,at=seq(0,0.6,by=0.2),labels=seq(0,0.6,by=0.2),cex.axis=cexaxis,lwd=linewidth2)
  #axis(side=1,at=seq(0,ha,by=0.01),labels=seq(0,ha,by=0.01),cex.axis=cexaxis,lwd=linewidth2)
  mtext("Days post infection",side=1,line=2) #x-axis - change line to move in/out
  mtext("Macrophages",side=2,line=2) #y-axis
  #mtext(expression(paste('Fraction, ', alpha)),side=4,line=1.5,las=3) #y-axis
  #text(0.002,0.63,"B)",lwd=linewidth,cex=cexval)
  #par(new=T)
  #plot(avec,alpha1,type='l',xlab='',ylab='',ylim=c(0,1),xaxt='n',yaxt='n',lty=1, axes=F,lwd=linewidth,cex=cexval)
  #text(0.055,0.88,expression(paste('Fraction, ', alpha)),lwd=linewidth,cex=cexval)
  #axis(side=4,at=seq(0,1,by=0.5),label=seq(0,1,by=0.5),cex.axis=cexaxis,lwd=linewidth2,line=-0.9,tick=FALSE)

  #save in various formats
  #dev.print(device=pdf,width=ww,height=wh, paper="special",file="fig2.pdf"); 
  dev.print(device=tiff,filename ="fig2.tif",width=ww, height=wh, units="in",pointsize = 12, compression =c("lzw"), res=tiffres) 
  #dev.print(device=png,width=ww,height=wh,units="in",res=600,file="fig2.png")
  #browser() #stops after doing plot, press c to continue

}


###################################################
#best fit plots for LP and HP H1N1 and H5N1 MP
###################################################
if (2 %in% plotfigvec)
{ 
    load("H1N1-time-series.Rdata")
    lp.H1N1.ts=ode1;
    hp.H1N1.ts=ode2;
    
    load("H5N1-time-series.Rdata")
    lp.H5N1.ts=ode1;
    hp.H5N1.ts=ode2;
    
    graphics.off(); #close all graphics windows 
    ww=17.8/2.54; wh=1/1*ww; #size is 17.8cm, needs to be in inches
    windows(width=ww, height=wh)					#for windows: opens window of the specified dimensions
    
    par(mfrow=c(2,2)) #margin at bottom, left, top, right
    par(oma=c(0.2,0.2,0.0,0.0)) #outer margins 
    par(mar=c(0, 0, 0, 0)) #bottom, left, top, right margins
    
    tmaxplot=15;
    
    hpcol="red";
    
    #1st panel - H1N1 LP MP
    par(mai=c(0.5, 0.5, 0.1, 0.1)) #bottom, left, top, right margins
    plot(lp.H1N1.ts[,1],lp.H1N1.ts[,5],type='l',xlim=c(0,tmaxplot),ylim=c(1e1,1e8),xlab='',ylab='',log="y",lty=1,lwd=linewidth,cex=cexval,cex.lab=cexlab,cex.axis=cexaxis,main='')
    lines(lp.H1N1.ts[,1],lp.H1N1.ts[,6],lwd=linewidth,lty=2,col='blue') #Ma 
    lines(lp.H1N1.ts[,1],lp.H1N1.ts[,7],lwd=linewidth,lty=3,col='red') #Mi
    text(-1,8e7,"A) H1N1 LP",lwd=linewidth,cex=cexval,pos=4)
    legend('bottomright',c("Mr","Ma","Mi"),col=c("black","blue",'red'),lty=c(1,2,3),lwd=2)
    #mtext("Days post infection",side=1,line=2.5) #x-axis - change line to move in/out
    mtext("Macrophage numbers",side=2,line=2) #y-axis
    
    #2nd panel - H1N1 HP MP
    par(mai=c(0.5, 0.5, 0.1, 0.1)) #bottom, left, top, right margins
    plot(hp.H1N1.ts[,1],hp.H1N1.ts[,5],type='l',xlim=c(0,tmaxplot),ylim=c(1e1,1e8),xlab='',ylab='',log="y",lty=1,lwd=linewidth,cex=cexval,cex.lab=cexlab,cex.axis=cexaxis,main='')
    lines(hp.H1N1.ts[,1],hp.H1N1.ts[,6],lwd=linewidth,lty=2,col='blue') #Ma 
    lines(hp.H1N1.ts[,1],hp.H1N1.ts[,7],lwd=linewidth,lty=3,col='red') #Mi
    text(-1,8e7,"B) H1N1 HP",lwd=linewidth,cex=cexval,pos=4)
    legend('bottomright',c("Mr","Ma","Mi"),col=c("black","blue",'red'),lty=c(1,2,3),lwd=2)
    #mtext("Days post infection",side=1,line=2.5) #x-axis - change line to move in/out
    #mtext("Macrophage numbers",side=2,line=2) #y-axis

    #3rd panel - H5N1 LP MP
    par(mai=c(0.5, 0.5, 0.1, 0.1)) #bottom, left, top, right margins
    plot(lp.H5N1.ts[,1],lp.H5N1.ts[,5],type='l',xlim=c(0,tmaxplot),ylim=c(1e1,1e8),xlab='',ylab='',log="y",lty=1,lwd=linewidth,cex=cexval,cex.lab=cexlab,cex.axis=cexaxis,main='')
    lines(lp.H5N1.ts[,1],lp.H5N1.ts[,6],lwd=linewidth,lty=2,col='blue') #Ma 
    lines(lp.H5N1.ts[,1],lp.H5N1.ts[,7],lwd=linewidth,lty=3,col='red') #Mi
    text(-1,8e7,"C) H5N1 LP",lwd=linewidth,cex=cexval,pos=4)
    legend('bottomright',c("Mr","Ma","Mi"),col=c("black","blue",'red'),lty=c(1,2,3),lwd=2)
    mtext("Days post infection",side=1,line=2) #x-axis - change line to move in/out
    mtext("Macrophage numbers",side=2,line=2) #y-axis
    
    #4th panel - H5N1 HP MP
    par(mai=c(0.5, 0.5, 0.1, 0.1)) #bottom, left, top, right margins
    plot(hp.H5N1.ts[,1],hp.H5N1.ts[,5],type='l',xlim=c(0,tmaxplot),ylim=c(1e1,1e8),xlab='',ylab='',log="y",lty=1,lwd=linewidth,cex=cexval,cex.lab=cexlab,cex.axis=cexaxis,main='')
    lines(hp.H5N1.ts[,1],hp.H5N1.ts[,6],lwd=linewidth,lty=2,col='blue') #Ma 
    lines(hp.H5N1.ts[,1],hp.H5N1.ts[,7],lwd=linewidth,lty=3,col='red') #Mi
    text(-1,8e7,"D) H5N1 HP",lwd=linewidth,cex=cexval,pos=4)
    legend('bottomright',c("Mr","Ma","Mi"),col=c("black","blue",'red'),lty=c(1,2,3),lwd=2)
    mtext("Days post infection",side=1,line=2) #x-axis - change line to move in/out
    #mtext("Macrophage numbers",side=2,line=2) #y-axis
    

    #save in various formats
    #dev.print(device=pdf,width=ww,height=wh, paper="special",file="fig3.pdf"); 
    dev.print(device=tiff,filename ="fig3.tif",width=ww, height=wh, units="in",pointsize = 12, compression =c("lzw"), res=tiffres) 
    #dev.print(device=png,width=ww,height=wh,units="in",res=600,file="fig3.png")
    #browser() #stops after doing plot, press c to continue
    
}


###################################################
#best fit plots for LP and HP H1N1 and H5N1 Uninfected and Infected cells
###################################################
if (3 %in% plotfigvec)
{ 
    load("H1N1-time-series.Rdata")
    lp.H1N1.ts=ode1;
    hp.H1N1.ts=ode2;
    
    load("H5N1-time-series.Rdata")
    lp.H5N1.ts=ode1;
    hp.H5N1.ts=ode2;
    
    graphics.off(); #close all graphics windows 
    ww=17.8/2.54; wh=1/1*ww; #size is 17.8cm, needs to be in inches
    windows(width=ww, height=wh)					#for windows: opens window of the specified dimensions
    
    par(mfrow=c(2,2)) #margin at bottom, left, top, right
    par(oma=c(0.2,0.2,0.0,0.0)) #outer margins 
    par(mar=c(0, 0, 0, 0)) #bottom, left, top, right margins
    
    ymax=1e11; ymin=1e1;
    
    tmaxplot=15;
    
    hpcol="red";
    
    #1st panel - H1N1 LP MP
    par(mai=c(0.5, 0.5, 0.1, 0.1)) #bottom, left, top, right margins
    plot(lp.H1N1.ts[,1],lp.H1N1.ts[,2],type='l',xlim=c(0,tmaxplot),ylim=c(ymin,ymax),xlab='',ylab='',log="y",lty=1,lwd=linewidth,cex=cexval,cex.lab=cexlab,cex.axis=cexaxis,main='')
    lines(lp.H1N1.ts[,1],lp.H1N1.ts[,3],lwd=linewidth,lty=2,col='red') 
    text(-1,5e10,"A) H1N1 LP",lwd=linewidth,cex=cexval,pos=4)
    legend('bottom',c("uninfected cells, T","infected cells, I"),col=c("black",'red'),lty=c(1,2),lwd=2)
    #mtext("Days post infection",side=1,line=2.5) #x-axis - change line to move in/out
    mtext("Target cell numbers",side=2,line=2) #y-axis
    
    #2nd panel - H1N1 HP MP
    par(mai=c(0.5, 0.5, 0.1, 0.1)) #bottom, left, top, right margins
    plot(hp.H1N1.ts[,1],hp.H1N1.ts[,2],type='l',xlim=c(0,tmaxplot),ylim=c(ymin,ymax),xlab='',ylab='',log="y",lty=1,lwd=linewidth,cex=cexval,cex.lab=cexlab,cex.axis=cexaxis,main='')
    lines(hp.H1N1.ts[,1],hp.H1N1.ts[,3],lwd=linewidth,lty=2,col='red') 
    text(-1,5e10,"B) H1N1 HP",lwd=linewidth,cex=cexval,pos=4)
    legend('bottom',c("uninfected cells, T","infected cells, I"),col=c("black",'red'),lty=c(1,2),lwd=2)
    
    #3rd panel - H5N1 LP MP
    par(mai=c(0.5, 0.5, 0.1, 0.1)) #bottom, left, top, right margins
    plot(lp.H5N1.ts[,1],lp.H5N1.ts[,2],type='l',xlim=c(0,tmaxplot),ylim=c(ymin,ymax),xlab='',ylab='',log="y",lty=1,lwd=linewidth,cex=cexval,cex.lab=cexlab,cex.axis=cexaxis,main='')
    lines(lp.H5N1.ts[,1],lp.H5N1.ts[,3],lwd=linewidth,lty=2,col='red') 
    text(-1,5e10,"C) H5N1 LP",lwd=linewidth,cex=cexval,pos=4)
    legend('bottom',c("uninfected cells, T","infected cells, I"),col=c("black",'red'),lty=c(1,2),lwd=2)
    mtext("Days post infection",side=1,line=2) #x-axis - change line to move in/out
    mtext("Target cell numbers",side=2,line=2) #y-axis
    
    #4th panel - H5N1 HP MP
    par(mai=c(0.5, 0.5, 0.1, 0.1)) #bottom, left, top, right margins
    plot(hp.H5N1.ts[,1],hp.H5N1.ts[,2],type='l',xlim=c(0,tmaxplot),ylim=c(ymin,ymax),xlab='',ylab='',log="y",lty=1,lwd=linewidth,cex=cexval,cex.lab=cexlab,cex.axis=cexaxis,main='')
    lines(hp.H5N1.ts[,1],hp.H5N1.ts[,3],lwd=linewidth,lty=2,col='red') 
    text(-1,5e10,"D) H5N1 HP",lwd=linewidth,cex=cexval,pos=4)
    legend('bottom',c("uninfected cells, T","infected cells, I"),col=c("black",'red'),lty=c(1,2),lwd=2)
    mtext("Days post infection",side=1,line=2) #x-axis - change line to move in/out
    
    
    #save in various formats
    #dev.print(device=pdf,width=ww,height=wh, paper="special",file="fig4.pdf"); 
    dev.print(device=tiff,filename ="fig4.tif",width=ww, height=wh, units="in",pointsize = 12, compression =c("lzw"), res=tiffres) 
    #dev.print(device=png,width=ww,height=wh,units="in",res=600,file="fig4.png")
    #browser() #stops after doing plot, press c to continue
    
}


#sensitivity plots
if (4 %in% plotfigvec)
{ 
    graphics.off(); #close all graphics windows 
    ww=17.8/2.54; wh=1/1*ww; #size is 17.8cm, needs to be in inches
    windows(width=ww, height=wh)					#for windows: opens window of the specified dimensions
    
    par(mfrow=c(2,2)) #margin at bottom, left, top, right
    par(oma=c(0.2,0.2,0.0,0.0)) #outer margins 
    par(mar=c(0, 0, 0, 0)) #bottom, left, top, right margins
    
    load('sensitivity-results.Rdata')
    
    #min/max for virus and MP
    vmin=1e2; vmax=2e10; mpmin=1e6; mpmax=1e9;
    
    ytext=1e10; ytext2=8e8;
    
    xloc=c(1,13,26,39,51); #works if loop goes over 51 values, needs to be adjusted otherwise 
    xlabels=c("0.01",'0.1','1','10','100')
    
    #1st panel - H1N1 total virus
    par(mai=c(0.5, 0.5, 0.1, 0.1)) #bottom, left, top, right margins
    plot(1:nmax,allvirdata[1,1,],type='l',ylim=c(vmin,vmax),xlim=c(1,nmax),xlab='',ylab='',log="y",lty=1,lwd=linewidth,cex=cexval,cex.lab=cexlab,cex.axis=cexaxis,main='',xaxt='n')
    lines(1:nmax,allvirdata[1,2,],lwd=linewidth,lty=2,col='blue') 
    lines(1:nmax,allvirdata[1,3,],lwd=linewidth,lty=3,col='red') 
    #lines(rep(ceiling(nmax/2),100),seq(vmin/10,vmax*10,length=100))
    text(-1,ytext,"A) H1N1 - total virus",lwd=linewidth,cex=cexval,pos=4)
    axis(1,at=xloc,nmax,lab=xlabels,cex.axis=mult.lab,las=1);
    legend('bottomright',c(expression(alpha),expression('p'[m]),expression(gamma)),col=c("black",'blue','red'),lty=c(1,2,3),lwd=2)
    mtext("total Virus load",side=2,line=2) #y-axis

    #2nd panel - H1N1 total MP
    par(mai=c(0.5, 0.5, 0.1, 0.1)) #bottom, left, top, right margins
    plot(1:nmax,allmpdata[1,1,],type='l',ylim=c(mpmin,mpmax),xlim=c(1,nmax),xlab='',ylab='',log="y",lty=1,lwd=linewidth,cex=cexval,cex.lab=cexlab,cex.axis=cexaxis,main='',xaxt='n')
    lines(1:nmax,allmpdata[1,2,],lwd=linewidth,lty=2,col='blue') 
    lines(1:nmax,allmpdata[1,3,],lwd=linewidth,lty=3,col='red') 
    #lines(rep(ceiling(nmax/2),100),seq(vmin/10,vmax*10,length=100))
    text(-1,ytext2,"B) H1N1 - total MP",lwd=linewidth,cex=cexval,pos=4)
    axis(1,at=xloc,nmax,lab=xlabels,cex.axis=mult.lab,las=1);
    legend('bottomright',c(expression(alpha),expression('p'[m]),expression(gamma)),col=c("black",'blue','red'),lty=c(1,2,3),lwd=2)
    mtext("total activated MP",side=2,line=2) #y-axis
    
    #3rd panel - H5N1 total virus
    par(mai=c(0.5, 0.5, 0.1, 0.1)) #bottom, left, top, right margins
    plot(1:nmax,allvirdata[2,1,],type='l',ylim=c(vmin,vmax),xlim=c(1,nmax),xlab='',ylab='',log="y",lty=1,lwd=linewidth,cex=cexval,cex.lab=cexlab,cex.axis=cexaxis,main='',xaxt='n')
    lines(1:nmax,allvirdata[2,2,],lwd=linewidth,lty=2,col='blue') 
    lines(1:nmax,allvirdata[2,3,],lwd=linewidth,lty=3,col='red') 
    #lines(rep(ceiling(nmax/2),100),seq(vmin/10,vmax*10,length=100))
    text(-1,ytext,"C) H5N1 - total virus",lwd=linewidth,cex=cexval,pos=4)
    axis(1,at=xloc,nmax,lab=xlabels,cex.axis=mult.lab,las=1);
    legend('bottomright',c(expression(alpha),expression('p'[m]),expression(gamma)),col=c("black",'blue','red'),lty=c(1,2,3),lwd=2)
    mtext("total Virus load",side=2,line=2) #y-axis
    mtext("parameter multiplier",side=1,line=2) #x-axis - change line to move in/out
    
    #4th panel - H5N1 total MP
    par(mai=c(0.5, 0.5, 0.1, 0.1)) #bottom, left, top, right margins
    plot(1:nmax,allmpdata[2,1,],type='l',ylim=c(mpmin,mpmax),xlim=c(1,nmax),xlab='',ylab='',log="y",lty=1,lwd=linewidth,cex=cexval,cex.lab=cexlab,cex.axis=cexaxis,main='',xaxt='n')
    lines(1:nmax,allmpdata[2,2,],lwd=linewidth,lty=2,col='blue') 
    lines(1:nmax,allmpdata[2,3,],lwd=linewidth,lty=3,col='red') 
    #lines(rep(ceiling(nmax/2),100),seq(vmin/10,vmax*10,length=100))
    text(-1,ytext2,"D) H5N1 - total MP",lwd=linewidth,cex=cexval,pos=4)
    axis(1,at=xloc,nmax,lab=xlabels,cex.axis=mult.lab,las=1);
    legend('bottomright',c(expression(alpha),expression('p'[m]),expression(gamma)),col=c("black",'blue','red'),lty=c(1,2,3),lwd=2)
    mtext("total activated MP",side=2,line=2) #y-axis
    mtext("parameter multiplier",side=1,line=2) #x-axis - change line to move in/out
    
    #save in various formats
    #dev.print(device=pdf,width=ww,height=wh, paper="special",file="fig5.pdf"); 
    dev.print(device=tiff,filename ="fig5.tif",width=ww, height=wh, units="in",pointsize = 12, compression =c("lzw"), res=tiffres) 
    #dev.print(device=png,width=ww,height=wh,units="in",res=600,file="fig5.png")
    #browser() #stops after doing plot, press c to continue
    
}
  
#treatment plots
if (5 %in% plotfigvec)
{ 
    graphics.off(); #close all graphics windows 
    ww=17.8/2.54; wh=1/1*ww; #size is 17.8cm, needs to be in inches
    windows(width=ww, height=wh)					#for windows: opens window of the specified dimensions
    
    par(mfrow=c(2,2)) #margin at bottom, left, top, right
    par(oma=c(0.2,0.2,0.0,0.0)) #outer margins 
    par(mar=c(0, 0, 0, 0)) #bottom, left, top, right margins
    
    load('treatment-results.Rdata')
    
    #min/max for virus and MP
    vmin=5e2; vmax=5e8; mpmin=5e7; mpmax=5e8;
    
    ytext1=2e8; ytext2=4e8;
    
    xloc=seq(1,nmax,by=5); xlabels=eps1vec[xloc];
    
    #1st panel - H1N1 total virus
    par(mai=c(0.5, 0.5, 0.1, 0.1)) #bottom, left, top, right margins
    plot(1:nmax,allvirdata[1,1,],type='l',ylim=c(vmin,vmax),xlim=c(1,nmax),xlab='',ylab='',log="y",lty=1,lwd=linewidth,cex=cexval,cex.lab=cexlab,cex.axis=cexaxis,main='',xaxt='n')
    lines(1:nmax,allvirdata[1,2,],lwd=linewidth,lty=2,col='blue') 
    lines(1:nmax,allvirdata[1,3,],lwd=linewidth,lty=3,col='red') 
    text(-1,ytext1,"A) H1N1 - total virus",lwd=linewidth,cex=cexval,pos=4)
    axis(1,at=xloc,nmax,lab=xlabels,cex.axis=mult.lab,las=1);
    legend('bottomleft',c('tx1','tx2','tx1+tx2'),col=c("black",'blue','red'),lty=c(1,2,3),lwd=2)
    mtext("total Virus load",side=2,line=2) #y-axis

    
    #2nd panel - H1N1 total MP
    par(mai=c(0.5, 0.5, 0.1, 0.1)) #bottom, left, top, right margins
    plot(1:nmax,allmpdata[1,1,],type='l',ylim=c(mpmin,mpmax),xlim=c(1,nmax),xlab='',ylab='',log="y",lty=1,lwd=linewidth,cex=cexval,cex.lab=cexlab,cex.axis=cexaxis,main='',xaxt='n')
    lines(1:nmax,allmpdata[1,2,],lwd=linewidth,lty=2,col='blue') 
    lines(1:nmax,allmpdata[1,3,],lwd=linewidth,lty=3,col='red') 
    text(-1,ytext2,"B) H1N1 - total MP",lwd=linewidth,cex=cexval,pos=4)
    axis(1,at=xloc,nmax,lab=xlabels,cex.axis=mult.lab,las=1);
    legend('bottomleft',c('tx1','tx2','tx1+tx2'),col=c("black",'blue','red'),lty=c(1,2,3),lwd=2)
    mtext("total activated MP",side=2,line=2) #y-axis
    
    #3rd panel - H5N1 total virus
    par(mai=c(0.5, 0.5, 0.1, 0.1)) #bottom, left, top, right margins
    plot(1:nmax,allvirdata[2,1,],type='l',ylim=c(vmin,vmax),xlim=c(1,nmax),xlab='',ylab='',log="y",lty=1,lwd=linewidth,cex=cexval,cex.lab=cexlab,cex.axis=cexaxis,main='',xaxt='n')
    lines(1:nmax,allvirdata[2,2,],lwd=linewidth,lty=2,col='blue') 
    lines(1:nmax,allvirdata[2,3,],lwd=linewidth,lty=3,col='red') 
    axis(1,at=xloc,nmax,lab=xlabels,cex.axis=mult.lab,las=1);
    text(-1,ytext1,"C) H5N1 - total virus",lwd=linewidth,cex=cexval,pos=4)
    legend('bottomleft',c('tx1','tx2','tx1+tx2'),col=c("black",'blue','red'),lty=c(1,2,3),lwd=2)
    mtext("total Virus load",side=2,line=2) #y-axis
    mtext("drug effectiveness",side=1,line=2) #x-axis - change line to move in/out
    
    #4th panel - H5N1 total MP
    par(mai=c(0.5, 0.5, 0.1, 0.1)) #bottom, left, top, right margins
    plot(1:nmax,allmpdata[2,1,],type='l',ylim=c(mpmin,mpmax),xlim=c(1,nmax),xlab='',ylab='',log="y",lty=1,lwd=linewidth,cex=cexval,cex.lab=cexlab,cex.axis=cexaxis,main='',xaxt='n')
    lines(1:nmax,allmpdata[2,2,],lwd=linewidth,lty=2,col='blue') 
    lines(1:nmax,allmpdata[2,3,],lwd=linewidth,lty=3,col='red') 
    text(-1,ytext2,"D) H5N1 - total MP",lwd=linewidth,cex=cexval,pos=4)
    axis(1,at=xloc,nmax,lab=xlabels,cex.axis=mult.lab,las=1);
    legend('bottomleft',c('tx1','tx2','tx1+tx2'),col=c("black",'blue','red'),lty=c(1,2,3),lwd=2)
    mtext("total activated MP",side=2,line=2) #y-axis
    mtext("drug effectiveness",side=1,line=2) #x-axis - change line to move in/out
    
    #save in various formats
    #dev.print(device=pdf,width=ww,height=wh, paper="special",file="fig6.pdf"); 
    dev.print(device=tiff,filename ="fig6.tif",width=ww, height=wh, units="in",pointsize = 12, compression =c("lzw"), res=tiffres) 
    #dev.print(device=png,width=ww,height=wh,units="in",res=600,file="fig6.png")
    #browser() #stops after doing plot, press c to continue

}
