# Supplementary material for: Correction: Within-Host Models of High and Low Pathogenic Influenza Virus Infections: The Role of Macrophages
Source: PLoS One. 2019 Apr 16;14(4):e0215700. doi: 10.1371/journal.pone.0215700 (PMC6467399; doi:10.1371/journal.pone.0215700)
Supplement: S2 File — (ZIP) [file pone.0215700.s002.zip › S2 File. R code/fitting-script.R]

##################################################################################
#fitting flu and macrophage data 
#this is code accompanying the paper
#"Within-Host Models of High and Low Pathogenic Influenza Virus Infections: The Role of Macrophages"
#Pawelek et al 2016 PLoS One
#the code was written by Andreas Handel (http://handelgroup.uga.edu/), last changed 2/1/2016
##################################################################################
rm(list=ls()) #this clears the workspace to make sure no leftover variables are floating around. Not strictly needed
graphics.off(); #close all graphics windows
require(deSolve)  #loads ODE solver package
require(nloptr) #for fitting
library(dplyr) #for some data manipulation 

###################################################################
#function specifying the ode model
###################################################################
odeequations=function(t,y,x)
{
    Tc=y[1]; Itc=y[2]; Vir=y[3]; Mr=y[4]; Ma=y[5]; Mi=y[6]; A=y[7];
    
    dTc  = -x["b"]*Vir*Tc;
    dItc = x["b"]*Vir*Tc - delta.I*Itc;
    dVir = x["p"]*Itc + x["pm"]*Mi - c*Vir - x["k"]*A*Vir - x["b"]*Vir*Tc;
    dMr  = x["s"] - x["a"]*Vir*Mr /(x['v50'] + Vir) - delta.Mr*Mr
    dMa  = x["a"]*Vir*Mr /(x['v50'] + Vir)    - x["gam"]*Vir*Ma - delta.Ma*Ma;
    dMi  = x["gam"]*Ma*Vir - delta.Mi*Mi;
    dA   = x["mu"]*Ma + rho*A
    
    return(list(c(dTc,dItc,dVir,dMr,dMa,dMi,dA)));
} #end function withinode

###################################################################
#function that fits the ODE model to data
###################################################################
fitfunction <- function(pars.all)
{
        t.int.vec=seq(0,14,by=0.1); #vector for which integrator should return results

        max.vir=max(c(lp.vir.data,hp.vir.data)) #normalize by max value for virus across both HP and LP
        max.mp=max(c(lp.mp.data,hp.mp.data))    #normalize by max value for MP across both HP and LP

        #LP fit
        lp.pars.ode=10^pars.all #fitting on log scale, therefore need to transform parameters
        names(lp.pars.ode)=parnames.full; #nloptr strips names from parameters, need to re-assign
        lp.pars.ode['pm']=0; lp.pars.ode['gam']=0; #those parameters are 0 for LP 
        Mr0 = unname(lp.pars.ode["s"]/delta.Mr)
        Y0=c(Tc=Tc0, Itc=I0, Vir=V0, Mr=Mr0, Ma=Ma0, Mi=Mi0, A=A0)
        ode1=try(lsoda(Y0,t.int.vec,odeequations,lp.pars.ode,atol=atolv,rtol=rtolv)); #the try() command helps to catch errors that might occur
        if (length(ode1)==1) {cat('!!unresolvable integrator error - triggering early return from optimizer!!'); return(1e10) }
        lp.vir.model.lin=ode1[match(lp.vir.time,ode1[,1]),"Vir"]; #extract values for virus load at time points corresponding to experimental measurements
        lp.vir.model=log10(pmax(eps,lp.vir.model.lin)); #convert to log scale. prevent taking log of potential negative entries by setting them to a small number (eps).
        #for censored data, set difference to zero if model prediction is lower than censored value/level of detection
        lp.vir.model[(lp.vir.data<=Vmin & (lp.vir.data-lp.vir.model)>0)]=Vmin
        lp.vir.SR=( ((lp.vir.data-lp.vir.model)/max.vir)^2 ); #SSR from virus data
        lp.vir.SSR=sum(lp.vir.SR)

        lp.mp.model.lin=ode1[match(lp.mp.time,ode1[,1]),"Ma"]+ode1[match(lp.mp.time,ode1[,1]),"Mi"]; #both activated and infected MP
        lp.mp.model=log10(pmax(eps,lp.mp.model.lin));
        lp.mp.SR=( ((lp.mp.data-lp.mp.model)/max.mp)^2 ); #SSR contribution of MP
        lp.mp.SSR=sum(lp.mp.SR)        

        #HP fit
        hp.pars.ode=10^pars.all
        names(hp.pars.ode)=parnames.full; #nloptr strips names from parameters, need to re-assign
        hp.pars.ode['a']=hp.pars.ode['a2'] #different activation rates for LP and HP MP, HP activation rate is stored in a2
        Mr0 = unname(hp.pars.ode["s"]/delta.Mr)
        Y0=c(Tc=Tc0, Itc=I0, Vir=V0, Mr=Mr0, Ma=Ma0, Mi=Mi0, A=A0)
        ode2=try(lsoda(Y0,t.int.vec,odeequations,hp.pars.ode,atol=atolv,rtol=rtolv)); #the try() command helps to catch errors that might occur
        if (length(ode2)==1) {cat('!!unresolvable integrator error - triggering early return from optimizer!!'); return(1e10) }
        hp.vir.model.lin=ode2[match(hp.vir.time,ode2[,1]),"Vir"]; #extract values for virus load at time points corresponding to experimental measurements
        hp.vir.model=log10(pmax(eps,hp.vir.model.lin)); 
        #for censored data, set difference to zero if model prediction is lower than censored value/level of detection
        hp.vir.model[(hp.vir.data<=Vmin & (hp.vir.data-hp.vir.model)>0)]=Vmin
        hp.vir.SR=( ((hp.vir.data-hp.vir.model)/max.vir)^2 ); #SSR from virus data
        hp.vir.SSR=sum(hp.vir.SR)        

        hp.mp.model.lin=ode2[match(hp.mp.time,ode2[,1]),"Ma"] + ode2[match(hp.mp.time,ode2[,1]),"Mi"];
        hp.mp.model=log10(pmax(eps,hp.mp.model.lin));
        hp.mp.SR=( ((hp.mp.data-hp.mp.model)/max.mp)^2 );
        hp.mp.SSR=sum(hp.mp.SR)     
        
        Fobject=lp.vir.SSR+hp.vir.SSR + lp.mp.SSR+hp.mp.SSR; #the full objective function to be returned

        if (is.na(Fobject)) {Fobject=1e10}; #if something went wrong, e.g. because ODE solver messed up and returned nonsense leading to NA, we set Fobject to a really large number, otherwise optimizer might stop

        #turn this on, then run model by loading best-fit parameter values  
        if (savetimeseries==1) 
        {
            #save time-series data to file for figure creation with the figure-creation R script
            if (scenario==1) {save(ode1, ode2, file = 'H1N1-time-series.Rdata'); }
            if (scenario==2) {save(ode1, ode2, file = 'H5N1-time-series.Rdata'); }
        }
                  	
        return(Fobject)
} #end of fitting function


#################################
#main program
#################################
tstart=proc.time(); #capture current time to measure duration of process
atolv=1e-6; rtolv=1e-6; #tolerances for ODE solver
eps=1e-12;

#for fitting, leave this at 0.
#once fitting is done, run once more with this parameter set to 1
#also set max.stps=1;
#this will run the optimizer/simulation just once and write the resulting time series to a file for later plotting
savetimeseries=0;

#%%%%%%%%%%%%%%%%%%%%%%%%%%%%%%%
#load data 
all.data=read.csv('allDataforR.csv')

#%%%%%%%%%%%%%%%%%%%%%%%%%%%%%%%
#settings for the optimizer
#note that this optimizer choice is for quick reproducibility purposes,
#using the supplied best fit values as starting conditions
#for the actual fitting, we performed fits with each of the global optimizers available in the nloptr package
#each optimizer was run for several days and we ensured the best fits returned from the optimizers agreed
#this allows us to be fairly confident that the obtained results represent the global optimum
max.stps= 1000; #max steps to take per optimizer iteration - for actual optimization runs, this should be very large 
xerr.general=1e-7; #used for all other solvers

#%%%%%%%%%%%%%%%%%%%%%%%%%%%%%%%
#fixed parameters, defined globally, all in units of days
#see manuscript for explanation of choices
delta.I = 2 #death rate of infected epithelial cells
delta.Mr = 1/25 #death rate of resting MP 
delta.Ma = delta.Mr; #death rate of activated MP 
delta.Mi = delta.Mr #death rate of infected MP
rho = 1 #adaptive IR growth rate
c = 3 #virus clearance rate

#%%%%%%%%%%%%%%%%%%%%%%%%%%%%%%%
#fixed initial conditions
Tc0 = 7e9; #number of cells  
I0 = 0;
Ma0 = 0
Mi0 = 0
A0 = 0
V0=1e2;
Vmin=0.5 #level of detection log scale

#%%%%%%%%%%%%%%%%%%%%%%%%%%%%%%%
#bounds on fitted parameters, all is in units of days
blow=1e-14; bhigh=1e3; #target cell infection rate
plow=1e-10; phigh=1e5; #virus production rate by target cells
klow=1e-10; khigh=1e4; #antibody mediated viral clearance
pmlow=1e-10; pmhigh=1e6; #virus production rate by MP - only for HP
alow=1e-10; ahigh=1; #activation rate of LP MP
a2low=1e-10; a2high=1; #activation rate of HP MP
gamlow=1e-10; gamhigh=1e5; #infection rate of MP
mulow=1e-10; muhigh=1e5; #activation rate of IR by MP 
slow=1e-5; shigh=1e8; #MP influx rate
v50low=1e-4; v50high=1e10;

#parameters for MP, namely a/alpha, g/gamma, mu and pm are allowed to differ between LP and HP
lb=c(blow,  plow, klow,   pmlow, alow,  gamlow, mulow, slow, v50low, a2low);
ub=c(bhigh, phigh, khigh, pmhigh, ahigh, gamhigh, muhigh, shigh, v50high, a2high);

lb=log10(lb); ub=log10(ub); #perform fitting on log scale

parnames.full=c('b', 'p', 'k', 'pm', 'a', 'gam', 'mu', 's', 'v50', 'a2');

filename.load="best-fit-results.Rdata"; #if previous best fit exist, can be used as starting condition
filename.save=filename.load;

resmatrix=NULL;
load(filename.load); #load previous best fit. only works if the file is present. if not, uncomment.
previous.res=resmatrix; #save previous result


#matrix containing all results
matnames=c('Scenario','SSR',parnames.full)
resmatrix=matrix(0,nrow=2,ncol=length(matnames))
colnames(resmatrix) <- matnames;

#do 2 fits, one for LP and HP H1N1 strain, the other for LP and HP H5N1 strain
#LP and HP are fit at the same time
for (scenario in c(1:2)) 
{
    #pull out and process data for each scenario/strain
    if (scenario==1) {strainname='H1N1'; dat=all.data[all.data$StrainType=="H1N1",]}
    if (scenario==2) {strainname='H5N1'; dat=all.data[all.data$StrainType=="H5N1",]}

    #virus is already on log10 scale in data, MP needs to be log10 transformed
    #normalization is done inside the fit routine where the SSR is computed
    lp.vir.time=dat$DayPI[(dat$Type=="Virus" & dat$Path=="LP")]
    lp.vir.data=dat$Value[(dat$Type=="Virus" & dat$Path=="LP")]
    lp.mp.time=dat$DayPI[(dat$Type=="MP" & dat$Path=="LP")]
    lp.mp.data=log10(dat$Value[(dat$Type=="MP" & dat$Path=="LP")])

    hp.vir.time=dat$DayPI[(dat$Type=="Virus" & dat$Path=="HP")]
    hp.vir.data=dat$Value[(dat$Type=="Virus" & dat$Path=="HP")]
    hp.mp.time=dat$DayPI[(dat$Type=="MP" & dat$Path=="HP")]
    hp.mp.data=log10(dat$Value[(dat$Type=="MP" & dat$Path=="HP")])

    #check if we already have previous best fit estimates
    scind=which(previous.res[,1]==strainname); #find index to current scenario
    if (length(scind)>0) #if previous results exist, use them, otherwise use some 'middle' valaues as starting guess
    { 
        p0 = as.numeric(previous.res[scenario, match(parnames.full,names(previous.res[scenario,]))]);
        p0=log10(p0);
    }
    else 
    {
        p0 = (ub+lb)/2
    }  
    names(p0) = parnames.full

    if (min(ub-p0)<0 | min(p0-lb)<0) { print(sprintf('initial condition out of bound - adjusting')); p0=pmax(pmin(ub,p0),lb);  }  

    print(sprintf('Starting Scenario %d', scenario));
    
    #run optimizer, do fitting
    fres <- nloptr(x0=p0,eval_f=fitfunction,lb=lb,ub=ub,opts=list("algorithm"="NLOPT_LN_NELDERMEAD",xtol_rel=xerr.general,maxeval=max.stps,print_level=1))

    fpar=10^(fres$solution) #parameters are fit in log10 space, need to transform 
    Obj.final=fres$objective; solverstatus=fres$status;
    
    names(fpar)=parnames.full;
    
    print(sprintf('Finished Scenario %d. SSR %f', scenario, Obj.final))
    print(sprintf('Steps taken %d/%d. Solver status is %d (between 1-4 is good, see nlopt webpage for details)',fres$iterations,max.stps,fres$status))

    resmatrix[scenario,]=c(strainname,Obj.final,fpar)
}

#save best fits
save(resmatrix, file = filename.save);
###################################################################
#end main program
###################################################################
