# Supplementary material for: Correction: Within-Host Models of High and Low Pathogenic Influenza Virus Infections: The Role of Macrophages
Source: PLoS One. 2019 Apr 16;14(4):e0215700. doi: 10.1371/journal.pone.0215700 (PMC6467399; doi:10.1371/journal.pone.0215700)
Supplement: S2 File — (ZIP) [file pone.0215700.s002.zip › S2 File. R code/README.txt]

The data and R scripts included here allow reproduction of all results presented in the manuscript
"Within-Host Models of High and Low Pathogenic Influenza Virus Infections: The Role of Macrophages"

How to use the code:

1. Run "fitting-script.R". This fits the model to the data. Data is located in the CSV file. 
Optional, if a previous best fit exists (in file 'best-fit-results.Rdata'), it can be loaded and used as starting guess. 
The best fit values are saved as 'best-fit-results.Rdata'. Typing 'resmatrix' at the console will show the best parameter values listed in the table of the paper.

2. Once the best fit has been found, set the "savetimeseries" variable to 1, run the optimizer routine a single time (max.stps=1). 
This saves time-series model predictions for the H1N1 and H5N1 strains into 2 files for later plotting.

3. After successful fitting, run 'sensitivity-script.R' and 'treatment-script.R' to produce data shown in the figures of the main text.
These scripts load the best fit parameter values stored in 'best-fit-results.Rdata'.
The results from these simulations are stored in 'sensitivity-results.Rdata' and 'treatment-results.Rdata'

4. Run 'figure-script.R', which loads the results (different Rdata files created by the other scripts) and produces the figures shown in the manuscript.
