# Supplementary material for: Correction: Within-Host Models of High and Low Pathogenic Influenza Virus Infections: The Role of Macrophages
Source: PLoS One. 2019 Apr 16;14(4):e0215700. doi: 10.1371/journal.pone.0215700 (PMC6467399; doi:10.1371/journal.pone.0215700)
Supplement: S2 File — (ZIP) [file pone.0215700.s002.zip › S2 File. R code/sensitivity-script.R]

##################################################################################
#run sensitivity analysis for macrophage flu model
#this is code accompanying the paper
#"Within-Host Models of High and Low Pathogenic Influenza Virus Infections: The Role of Macrophages"
#Pawelek et al 2016 PLoS One
#the code was written by Andreas Handel (http://handelgroup.uga.edu/), last changed 2/1/2016
##################################################################################
rm(list=ls()) #this clears the workspace to make sure no leftover variables are floating around. Not strictly needed
graphics.off(); #close all graphics windows
require(deSolve)  #loads ODE solver package

###################################################################
#function specifying the ode model
###################################################################
odeequations=function(t,y,x)
{
	Tc=y[1]; Itc=y[2]; Vir=y[3]; Mr=y[4]; Ma=y[5]; Mi=y[6]; A=y[7];

	dTc  = -x["b"]*Vir*Tc;
	dItc = x["b"]*Vir*Tc - delta.I*Itc;
	dVir = x["p"]*Itc + x["pm"]*Mi - c*Vir - x["k"]*A*Vir - x["b"]*Vir*Tc;
	dMr  = x["s"] - x["a"]*Vir*Mr /(x['v50'] + Vir) - delta.Mr*Mr
	dMa  = x["a"]*Vir*Mr /(x['v50'] + Vir)    - x["gam"]*Vir*Ma - delta.Ma*Ma;
	dMi  = x["gam"]*Ma*Vir - delta.Mi*Mi;
	dA   = x["mu"]*Ma + rho*A

	return(list(c(dTc,dItc,dVir,dMr,dMa,dMi,dA)));
} #end function withinode


#################################
#main program
#################################
tstart=proc.time(); #capture current time to measure duration of process
atolv=1e-6; rtolv=1e-6; #tolerances for ODE solver
eps=1e-12;

#%%%%%%%%%%%%%%%%%%%%%%%%%%%%%%%
#fixed parameters, defined globally, all in units of days
#see manuscript for explanation of choices
delta.I = 2 #death rate of infected epithelial cells
delta.Mr = 1/25 #death rate of resting MP 
delta.Ma = delta.Mr; #death rate of activated MP 
delta.Mi = delta.Mr #death rate of infected MP
rho = 1 #adaptive IR growth rate
c = 3 #virus clearance rate

#%%%%%%%%%%%%%%%%%%%%%%%%%%%%%%%
#fixed initial conditions
Tc0 = 7e9; #number of cells  
I0 = 0;
Ma0 = 0
Mi0 = 0
A0 = 0
V0=1e2;

filename.load="best-fit-results.Rdata"; #load parameter estimates for best fit
filename.save="sensitivity-results.Rdata"; #save results from sensitivity simulation for later plotting
#load parameter estimates for best fit
load(filename.load);

nmax=51; #number of different values for each parameter

allvirdata=array(0, dim=c(2,3,nmax) ); #will hold total virus load for all simulation runs
allmpdata=array(0, dim=c(2,3,nmax) ); #will hold total activated MP for all simulation runs 
#do sensitivity analysis for both strains
for (strain in 1:2) 
{
    
    #we start with all values at their HP estimates
    #then we vary each of the parameters alpha, p_m and gamma in some range to explore its impact on infection dynamics
    #for each value, record total virus load and total number of activated MP produced
    strainname=resmatrix[strain,1]
    p0 = as.numeric(resmatrix[strain,-(1:2)]);
    names(p0)=c('b', 'p', 'k', 'pm', 'a', 'gam', 'mu', 's', 'v50', 'a2');
    p0['a']=p0['a2']; #starting with HP values

    t.int.vec=seq(0,30,by=0.01); #vector for which integrator should return results
    Mr0 = unname(p0["s"]/delta.Mr)
    Y0=c(Tc=Tc0, Itc=I0, Vir=V0, Mr=Mr0, Ma=Ma0, Mi=Mi0, A=A0)
    
    avec = 10^seq(log10(p0['a']/100),log10(p0['a']*100),length=nmax);
    pmvec = 10^seq(log10(p0['pm']/100),log10(p0['pm']*100),length=nmax);
    gamvec = 10^seq(log10(p0['gam']/100),log10(p0['gam']*100),length=nmax);

    for (scenario in c(1:3)) #loop over one of alpha/pm/gamma
    {
        for (n in 1:nmax) #loop over the parameter that is varied
        {    
            if (scenario==1) {p0['a']=avec[n]}
            if (scenario==2) {p0['pm']=pmvec[n]}
            if (scenario==3) {p0['gam']=gamvec[n]}
            
            pars.ode=p0;

            ode=try(lsoda(Y0,t.int.vec,odeequations,pars.ode,atol=atolv,rtol=rtolv)); #the try() command helps to catch errors that might occur
            if (length(ode)==1) {cat('!!unresolvable integrator error!'); browser(); }

            inf.t=ode[,'time']; inf.v=ode[,'Vir']; inf.mp=ode[,'Ma']+ode[,'Mi'];
            
            tot_vir=sum(diff(inf.t)*(inf.v[-length(inf.v)]+inf.v[-1])/2) #integral of virus  
            tot_MP=sum(diff(inf.t)*(inf.mp[-length(inf.mp)]+inf.mp[-1])/2) #integral of MP  

            allvirdata[strain,scenario,n]=tot_vir
            allmpdata[strain,scenario,n]=tot_MP      
            
        } #end loop over each individual parameter
      
    } #end loop over all parameters
   
} #end loop over virus strains

#save the whole workspace in file
#not the 'cleanest' approach but easy for later plotting
save(list=ls(), file = filename.save);


###################################################################
#end main program
###################################################################
